# Supplementary material for: WGCNA combined with machine learning algorithms for analyzing key genes and immune cell infiltration in heart failure due to ischemic cardiomyopathy
Source: Front Cardiovasc Med. 2023 Mar 17;10:1058834. doi: 10.3389/fcvm.2023.1058834 (PMC10064046; doi:10.3389/fcvm.2023.1058834)
Supplement: Supplementary file 2 [file Table1.xlsx]

## Sheet: Table1
Table S1: The information of datasets
GEO accession	Platforms	Samples (Normal)	Samples (ICM-HF)	Tissue
GSE57345	GPL11532	136	95	Myocardial tissue
GSE42955	GPL6244	5	12	Myocardial tissue
ICM-HF was determined by medical history and pathological examination of the explanted hearts
Ischemic heart disease refers to myocardial degeneration, necrosis and fibrosis caused by coronary artery disease, which leads to severe left ventricular dysfunction (LVEF ≤ 35%~40%)

## Sheet: Table2
sample	disease status	gender:	age:
GSM1379813	ICM-HF	female	62
GSM1379814	ICM-HF	male	62
GSM1379815	ICM-HF	male	51
GSM1379819	ICM-HF	female	55
GSM1379821	ICM-HF	male	66
GSM1379822	ICM-HF	male	67
GSM1379823	ICM-HF	male	67
GSM1379824	ICM-HF	male	53
GSM1379825	ICM-HF	female	63
GSM1379826	ICM-HF	male	60
GSM1379828	ICM-HF	male	63
GSM1379829	ICM-HF	male	62
GSM1379830	normal	female	52
GSM1379831	normal	female	80
GSM1379832	normal	female	55
GSM1379833	normal	male	61
GSM1379834	normal	female	24
GSM1379835	normal	female	57
GSM1379836	normal	female	59
GSM1379837	normal	male	56
GSM1379838	normal	female	67
GSM1379839	normal	male	56
GSM1379840	normal	male	42
GSM1379841	normal	male	58
GSM1379842	normal	female	60
GSM1379843	normal	male	56
GSM1379844	normal	male	48
GSM1379845	normal	male	40
GSM1379846	normal	male	1
GSM1379847	normal	female	26
GSM1379848	normal	male	76
GSM1379849	normal	female	59
GSM1379850	normal	male	42
GSM1379851	normal	male	58
GSM1379852	normal	female	51
GSM1379853	normal	female	65
GSM1379854	normal	male	34
GSM1379855	normal	female	62
GSM1379856	normal	male	63
GSM1379857	normal	male	38
GSM1379858	normal	male	12
GSM1379859	normal	male	42
GSM1379860	normal	male	38
GSM1379861	normal	male	38
GSM1379862	normal	male	25
GSM1379863	normal	female	56
GSM1379864	normal	male	44
GSM1379865	normal	male	43
GSM1379866	normal	female	60
GSM1379867	normal	female	8
GSM1379868	normal	male	62
GSM1379869	normal	female	45
GSM1379870	normal	male	66
GSM1379871	normal	female	65
GSM1379872	normal	male	59
GSM1379873	normal	male	56
GSM1379874	normal	male	28
GSM1379875	normal	female	61
GSM1379876	normal	female	65
GSM1379877	normal	female	26
GSM1379878	normal	male	21
GSM1379880	normal	male	36
GSM1379881	normal	male	30
GSM1379882	normal	male	34
GSM1379883	normal	male	40
GSM1379884	normal	male	33
GSM1379885	normal	male	60
GSM1379886	normal	female	35
GSM1379887	normal	male	32
GSM1379888	normal	male	57
GSM1379889	normal	male	18
GSM1379890	normal	male	20
GSM1379891	normal	male	45
GSM1379892	normal	female	57
GSM1379893	normal	female	59
GSM1379894	normal	female	52
GSM1379895	normal	female	51
GSM1379896	normal	female	18
GSM1379897	normal	female	48
GSM1379898	normal	female	54
GSM1379899	normal	male	69
GSM1379900	normal	female	46
GSM1379901	normal	male	63
GSM1379902	normal	female	53
GSM1379903	normal	male	50
GSM1379904	normal	male	58
GSM1379905	normal	female	66
GSM1379906	normal	female	55
GSM1379907	normal	female	61
GSM1379908	normal	female	54
GSM1379909	normal	female	53
GSM1379910	normal	male	57
GSM1379911	normal	female	54
GSM1379912	normal	male	43
GSM1379913	normal	female	43
GSM1379914	normal	male	52
GSM1379915	normal	female	56
GSM1379918	normal	male	55
GSM1379919	normal	male	52
GSM1379920	normal	male	47
GSM1379921	normal	female	44
GSM1379922	normal	female	51
GSM1379923	normal	male	52
GSM1379924	normal	male	55
GSM1379925	normal	male	50
GSM1379926	normal	female	36
GSM1379927	normal	female	34
GSM1379928	ICM-HF	male	57
GSM1379930	ICM-HF	male	70
GSM1379933	ICM-HF	male	68
GSM1379938	ICM-HF	male	58
GSM1379943	ICM-HF	male	64
GSM1379945	ICM-HF	male	71
GSM1379946	ICM-HF	female	56
GSM1379948	ICM-HF	male	53
GSM1379949	ICM-HF	female	60
GSM1379951	ICM-HF	male	64
GSM1379952	ICM-HF	male	50
GSM1379953	ICM-HF	male	67
GSM1379958	ICM-HF	male	46
GSM1379959	ICM-HF	male	65
GSM1379960	ICM-HF	male	62
GSM1379961	normal	male	59
GSM1379962	normal	female	33
GSM1379964	ICM-HF	male	58
GSM1379965	normal	male	71
GSM1379966	normal	female	24
GSM1379967	normal	female	54
GSM1379968	normal	male	47
GSM1379969	normal	female	57
GSM1379970	normal	male	52
GSM1379971	normal	male	42
GSM1379972	normal	female	62
GSM1379973	normal	female	49
GSM1379974	normal	female	44
GSM1379975	normal	male	60
GSM1379976	normal	female	51
GSM1379977	normal	female	44
GSM1379978	normal	male	64
GSM1379979	normal	male	42
GSM1379980	normal	male	47
GSM1379981	normal	female	71
GSM1379982	normal	female	46
GSM1379983	normal	female	56
GSM1379984	normal	female	78
GSM1379985	normal	female	50
GSM1379986	normal	male	50
GSM1379987	normal	male	60
GSM1379988	normal	male	46
GSM1379989	normal	male	29
GSM1379990	normal	male	74
GSM1379991	normal	male	56
GSM1379992	ICM-HF	male	54
GSM1379997	ICM-HF	male	67
GSM1379998	ICM-HF	male	49
GSM1379999	ICM-HF	male	58
GSM1380000	ICM-HF	male	64
GSM1380001	ICM-HF	male	51
GSM1380002	ICM-HF	male	67
GSM1380004	ICM-HF	male	54
GSM1380005	ICM-HF	male	60
GSM1380007	ICM-HF	male	64
GSM1380008	normal	female	57
GSM1380010	normal	female	58
GSM1380011	normal	male	65
GSM1380012	normal	male	79
GSM1380013	normal	female	66
GSM1380014	normal	female	62
GSM1380015	normal	female	45
GSM1380018	ICM-HF	male	48
GSM1380019	ICM-HF	male	65
GSM1380021	normal	male	75
GSM1380024	ICM-HF	male	61
GSM1380027	normal	male	33
GSM1380030	ICM-HF	male	58
GSM1380040	ICM-HF	male	61
GSM1380041	ICM-HF	male	54
GSM1380042	ICM-HF	female	65
GSM1380043	ICM-HF	male	60
GSM1380044	ICM-HF	male	66
GSM1380045	ICM-HF	male	59
GSM1380047	ICM-HF	male	62
GSM1380049	ICM-HF	male	64
GSM1380051	ICM-HF	male	62
GSM1380052	ICM-HF	male	67
GSM1380054	ICM-HF	male	52
GSM1380055	ICM-HF	female	42
GSM1380057	ICM-HF	male	58
GSM1380060	ICM-HF	male	56
GSM1380061	ICM-HF	male	65
GSM1380063	ICM-HF	male	50
GSM1380064	ICM-HF	male	60
GSM1380065	ICM-HF	male	53
GSM1380066	ICM-HF	male	59
GSM1380067	ICM-HF	male	60
GSM1380069	ICM-HF	male	56
GSM1380070	ICM-HF	female	61
GSM1380071	ICM-HF	male	60
GSM1380074	ICM-HF	female	64
GSM1380076	ICM-HF	male	64
GSM1380079	ICM-HF	male	60
GSM1380081	ICM-HF	female	41
GSM1380086	ICM-HF	male	65
GSM1380087	ICM-HF	male	68
GSM1380089	ICM-HF	male	55
GSM1380090	ICM-HF	male	58
GSM1380091	ICM-HF	male	62
GSM1380092	ICM-HF	female	68
GSM1380093	ICM-HF	male	68
GSM1380097	ICM-HF	male	58
GSM1380100	ICM-HF	male	62
GSM1380101	ICM-HF	female	59
GSM1380104	ICM-HF	male	52
GSM1380105	ICM-HF	male	58
GSM1380106	ICM-HF	female	55
GSM1380107	ICM-HF	female	45
GSM1380108	ICM-HF	male	58
GSM1380109	ICM-HF	male	62
GSM1380110	ICM-HF	male	62
GSM1380111	ICM-HF	male	68
GSM1380112	ICM-HF	male	27
GSM1380113	ICM-HF	male	67
GSM1380114	ICM-HF	male	54
GSM1380115	ICM-HF	male	64
GSM1380116	ICM-HF	male	63
GSM1380117	ICM-HF	male	63
GSM1380119	ICM-HF	male	38
GSM1380120	ICM-HF	male	55
GSM1380122	normal	male	56
GSM1380123	normal	female	21
GSM1380124	normal	male	24

## Sheet: Table3
Disease Status	Gender	Sample
ICM-HF	male	GSM1053914
ICM-HF	male	GSM1053916
ICM-HF	male	GSM1053920
ICM-HF	male	GSM1053921
ICM-HF	male	GSM1053923
ICM-HF	male	GSM1053927
ICM-HF	male	GSM1053928
ICM-HF	male	GSM1053930
ICM-HF	male	GSM1053931
ICM-HF	male	GSM1053932
ICM-HF	male	GSM1053934
ICM-HF	male	GSM1053936
Normal	male	GSM1053939
Normal	male	GSM1053940
Normal	male	GSM1053942
Normal	male	GSM1053922
Normal	male	GSM1053929
